# Supplementary material for: Pnictogen-bonding-crosslinked polymer networks: constructing self-healing materials
Source: Chem Sci. 2026 Feb 27;17(16):7958–66. doi: 10.1039/d6sc00802j (PMC12947258; doi:10.1039/d6sc00802j)
Supplement: SC-017-D6SC00802J-s002 [file SC-017-D6SC00802J-s002.cif]

# Supplementary Information (SI) for Chemical Science.
# This journal is © The Royal Society of Chemistry 2026

####################################################################### 
# 
# This file contains crystal structure data downloaded from the 
# Cambridge Structural Database (CSD) hosted by the Cambridge 
# Crystallographic Data Centre (CCDC).
# 
# Full information about CCDC data access policies and citation 
# guidelines are available at http://www.ccdc.cam.ac.uk/access/V1 
# 
# Audit and citation data items may have been added by the CCDC. 
# Please retain this information to preserve the provenance of 
# this file and to allow appropriate attribution of the data. 
# 
#######################################################################

data_1
_database_code_depnum_ccdc_archive 'CCDC 2480747'
loop_
_audit_author_name
_audit_author_address
'Wei Wang'
;Zhengzhou University
China
;
_audit_update_record             
;
2025-08-15 deposited with the CCDC.	2026-02-18 downloaded from the CCDC.
;
_audit_creation_date             2025-05-23
_audit_creation_method           
;
Olex2 1.5-beta
(compiled 2025.04.05 svn.rf049d14d for OlexSys, GUI svn.r7224)
;
_shelx_SHELXL_version_number     2018/3
_chemical_name_common            ?
_chemical_name_systematic        ?
_chemical_formula_moiety         'C29 H20 Cl4 N O2 Sb'
_chemical_formula_sum            'C29 H20 Cl4 N O2 Sb'
_chemical_formula_weight         678.01
_chemical_melting_point          ?
_chemical_oxdiff_formula         CHONClSb
loop_
_atom_type_symbol
_atom_type_description
_atom_type_scat_dispersion_real
_atom_type_scat_dispersion_imag
_atom_type_scat_source
C C 0.0033 0.0016 'International Tables Vol C Tables 4.2.6.8 and 6.1.1.4'
H H 0.0000 0.0000 'International Tables Vol C Tables 4.2.6.8 and 6.1.1.4'
Cl Cl 0.1484 0.1585 'International Tables Vol C Tables 4.2.6.8 and 6.1.1.4'
N N 0.0061 0.0033 'International Tables Vol C Tables 4.2.6.8 and 6.1.1.4'
O O 0.0106 0.0060 'International Tables Vol C Tables 4.2.6.8 and 6.1.1.4'
Sb Sb -0.5866 1.5461 'International Tables Vol C Tables 4.2.6.8 and 6.1.1.4'

_shelx_space_group_comment       
;
The symmetry employed for this shelxl refinement is uniquely defined
by the following loop, which should always be used as a source of
symmetry information in preference to the above space-group names.
They are only intended as comments.
;
_space_group_crystal_system      monoclinic
_space_group_IT_number           14
_space_group_name_H-M_alt        'P 1 21/n 1'
_space_group_name_Hall           '-P 2yn'
loop_
_space_group_symop_operation_xyz
'x, y, z'
'-x+1/2, y+1/2, -z+1/2'
'-x, -y, -z'
'x-1/2, -y-1/2, z-1/2'

_cell_length_a                   9.4475(2)
_cell_length_b                   21.2613(4)
_cell_length_c                   13.5360(4)
_cell_angle_alpha                90
_cell_angle_beta                 98.015(2)
_cell_angle_gamma                90
_cell_volume                     2692.36(11)
_cell_formula_units_Z            4
_cell_measurement_reflns_used    13749
_cell_measurement_temperature    89.9(2)
_cell_measurement_theta_max      29.5400
_cell_measurement_theta_min      1.9070
_cell_oxdiff_angle_alpha         90.0337(16)
_cell_oxdiff_angle_beta          97.9475(17)
_cell_oxdiff_angle_gamma         89.9633(16)
_cell_oxdiff_length_a            9.45141(19)
_cell_oxdiff_length_b            21.2513(4)
_cell_oxdiff_length_c            13.5346(3)
_cell_oxdiff_measurement_reflns_used 13749
_cell_oxdiff_volume              2692.39(9)
_shelx_estimated_absorpt_T_max   0.869
_shelx_estimated_absorpt_T_min   0.801
_exptl_absorpt_coefficient_mu    1.450
_exptl_absorpt_correction_T_max  1.00000
_exptl_absorpt_correction_T_min  0.98739
_exptl_absorpt_correction_type   multi-scan
_exptl_absorpt_process_details   
;
CrysAlisPro 1.171.43.101a (Rigaku Oxford Diffraction, 2023)
Empirical absorption correction using spherical harmonics,
implemented in SCALE3 ABSPACK scaling algorithm.
;
_exptl_absorpt_special_details   ?
_exptl_crystal_colour            'clear light colourless'
_exptl_crystal_colour_lustre     clear
_exptl_crystal_colour_modifier   light
_exptl_crystal_colour_primary    colourless
_exptl_crystal_density_diffrn    1.673
_exptl_crystal_density_meas      ?
_exptl_crystal_density_method    ?
_exptl_crystal_description       block
_exptl_crystal_F_000             1344
_exptl_crystal_size_max          0.16
_exptl_crystal_size_mid          0.12
_exptl_crystal_size_min          0.1
_exptl_transmission_factor_max   ?
_exptl_transmission_factor_min   ?
_diffrn_reflns_av_R_equivalents  0.0309
_diffrn_reflns_av_unetI/netI     0.0324
_diffrn_reflns_Laue_measured_fraction_full 0.999
_diffrn_reflns_Laue_measured_fraction_max 0.999
_diffrn_reflns_limit_h_max       11
_diffrn_reflns_limit_h_min       -11
_diffrn_reflns_limit_k_max       26
_diffrn_reflns_limit_k_min       -26
_diffrn_reflns_limit_l_max       15
_diffrn_reflns_limit_l_min       -16
_diffrn_reflns_number            20593
_diffrn_reflns_point_group_measured_fraction_full 0.999
_diffrn_reflns_point_group_measured_fraction_max 0.999
_diffrn_reflns_theta_full        25.242
_diffrn_reflns_theta_max         26.373
_diffrn_reflns_theta_min         1.916
_diffrn_ambient_environment      N~2~
_diffrn_ambient_temperature      89.9(2)
_diffrn_detector                 'Hybrid Pixel Array Detector'
_diffrn_detector_area_resol_mean 10.0000
_diffrn_detector_type            HyPix
_diffrn_measured_fraction_theta_full 0.999
_diffrn_measured_fraction_theta_max 0.999
_diffrn_measurement_details      
;
List of Runs (angles in degrees, time in seconds):

  # Type    Start    End  Width  t~exp~   \w     \q     \k     \f   Frames
#--------------------------------------------------------------------------
  1  \w    -75.00  15.00   0.50    0.50    --  -12.83 -71.00-133.00  180
  2  \w     44.00  96.00   0.50    0.50    --   13.22-178.00-120.00  104
  3  \w     -9.00  23.00   0.50    0.50    --  -12.83 -99.00  30.00   64
  4  \w    -30.00   9.00   0.50    0.50    --   13.22 -19.00  90.00   78
  5  \w    -67.00 -41.00   0.50    0.50    --   13.22 -19.00  90.00   52
  6  \w    -35.00  59.00   0.50    0.50    --  -12.83  71.00  -3.00  188
;
_diffrn_measurement_device       'four-circle diffractometer'
_diffrn_measurement_device_type  'XtaLAB Synergy R, HyPix'
_diffrn_measurement_method       '\w scans'
_diffrn_orient_matrix_type       
'CrysAlisPro convention (1999,Acta A55,543-557)'
_diffrn_orient_matrix_UB_11      0.0159930000
_diffrn_orient_matrix_UB_12      -0.0098949000
_diffrn_orient_matrix_UB_13      -0.0472799000
_diffrn_orient_matrix_UB_21      -0.0425711000
_diffrn_orient_matrix_UB_22      0.0248107000
_diffrn_orient_matrix_UB_23      -0.0231472000
_diffrn_orient_matrix_UB_31      0.0606113000
_diffrn_orient_matrix_UB_32      0.0200134000
_diffrn_orient_matrix_UB_33      0.0053642000
_diffrn_oxdiff_digest_hkl        
;
01f667d112a3bdb5cb64063a6d9cb067292fd0
;
_diffrn_radiation_monochromator  mirror
_diffrn_radiation_probe          x-ray
_diffrn_radiation_type           'Mo K\a'
_diffrn_radiation_wavelength     0.71073
_diffrn_source                   'micro-focus sealed X-ray tube'
_diffrn_source_type              'Mova (Mo) X-ray Source'
_reflns_Friedel_coverage         0.000
_reflns_Friedel_fraction_full    .
_reflns_Friedel_fraction_max     .
_reflns_number_gt                4792
_reflns_number_total             5499
_reflns_special_details          
;
 Reflections were merged by SHELXL according to the crystal
 class for the calculation of statistics and refinement.
 
 _reflns_Friedel_fraction is defined as the number of unique
 Friedel pairs measured divided by the number that would be
 possible theoretically, ignoring centric projections and
 systematic absences.
;
_reflns_threshold_expression     'I > 2\s(I)'
_computing_cell_refinement       'CrysAlisPro 1.171.43.101a (Rigaku OD, 2023)'
_computing_data_collection       'CrysAlisPro 1.171.43.101a (Rigaku OD, 2023)'
_computing_data_reduction        'CrysAlisPro 1.171.43.101a (Rigaku OD, 2023)'
_computing_molecular_graphics    'Olex2 1.5-beta (Dolomanov et al., 2009)'
_computing_publication_material  'Olex2 1.5-beta (Dolomanov et al., 2009)'
_computing_structure_refinement  'SHELXL 2018/3 (Sheldrick, 2015)'
_computing_structure_solution    'olex2.solve 1.5-beta (Bourhis et al., 2015)'
_refine_diff_density_max         0.548
_refine_diff_density_min         -0.332
_refine_diff_density_rms         0.081
_refine_ls_extinction_coef       .
_refine_ls_extinction_method     none
_refine_ls_goodness_of_fit_ref   1.050
_refine_ls_hydrogen_treatment    constr
_refine_ls_matrix_type           full
_refine_ls_number_parameters     334
_refine_ls_number_reflns         5499
_refine_ls_number_restraints     0
_refine_ls_R_factor_all          0.0320
_refine_ls_R_factor_gt           0.0252
_refine_ls_restrained_S_all      1.050
_refine_ls_shift/su_max          0.003
_refine_ls_shift/su_mean         0.000
_refine_ls_structure_factor_coef Fsqd
_refine_ls_weighting_details     
'w=1/[\s^2^(Fo^2^)+(0.0192P)^2^+2.1877P] where P=(Fo^2^+2Fc^2^)/3'
_refine_ls_weighting_scheme      calc
_refine_ls_wR_factor_gt          0.0528
_refine_ls_wR_factor_ref         0.0557
_refine_special_details          ?
_olex2_refinement_description    
;
1. Fixed Uiso
 At 1.2 times of:
  All C(H) groups
2.a Aromatic/amide H refined with riding coordinates:
 C18(H18), C24(H24), C15(H15), C25(H25), C29(H29), C16(H16), C21(H21),
 C26(H26), C20(H20), C27(H27), C17(H17), C8(H8), C14(H14), C9(H9), C28(H28),
 C12(H12), C11(H11), C10(H10), C22(H22), C23(H23)
;
_atom_sites_solution_hydrogens   geom
_atom_sites_solution_primary     iterative
_atom_sites_solution_secondary   ?
loop_
_atom_site_label
_atom_site_type_symbol
_atom_site_fract_x
_atom_site_fract_y
_atom_site_fract_z
_atom_site_U_iso_or_equiv
_atom_site_adp_type
_atom_site_occupancy
_atom_site_site_symmetry_order
_atom_site_calc_flag
_atom_site_refinement_flags_posn
_atom_site_refinement_flags_adp
_atom_site_refinement_flags_occupancy
_atom_site_disorder_assembly
_atom_site_disorder_group
Sb1 Sb 0.52853(2) 0.80820(2) 0.40711(2) 0.01208(5) Uani 1 1 d . . . . .
Cl1 Cl 0.07956(6) 0.67641(3) 0.32161(5) 0.01891(13) Uani 1 1 d . . . . .
Cl4 Cl 0.71884(7) 0.59187(3) 0.37964(6) 0.02875(16) Uani 1 1 d . . . . .
Cl3 Cl 0.47439(7) 0.48869(3) 0.35478(6) 0.02987(16) Uani 1 1 d . . . . .
Cl2 Cl 0.15386(7) 0.53169(3) 0.32193(5) 0.02493(15) Uani 1 1 d . . . . .
O1 O 0.34031(16) 0.75852(7) 0.35642(12) 0.0148(3) Uani 1 1 d . . . . .
O2 O 0.60708(16) 0.72142(7) 0.36951(13) 0.0161(4) Uani 1 1 d . . . . .
N1 N 0.5043(2) 0.74768(8) 0.55018(15) 0.0144(4) Uani 1 1 d . . . . .
C6 C 0.3637(2) 0.69649(10) 0.35120(18) 0.0144(5) Uani 1 1 d . . . . .
C19 C 0.4058(2) 0.88043(10) 0.46627(18) 0.0144(5) Uani 1 1 d . . . . .
C7 C 0.5379(2) 0.84635(10) 0.26226(18) 0.0146(5) Uani 1 1 d . . . . .
C1 C 0.5075(2) 0.67659(10) 0.36047(18) 0.0150(5) Uani 1 1 d . . . . .
C13 C 0.7436(2) 0.82745(10) 0.47344(18) 0.0140(5) Uani 1 1 d . . . . .
C5 C 0.2558(2) 0.65142(10) 0.33884(18) 0.0157(5) Uani 1 1 d . . . . .
C18 C 0.7771(3) 0.86296(10) 0.56022(19) 0.0184(5) Uani 1 1 d . . . . .
H18 H 0.702539 0.880155 0.592243 0.022 Uiso 1 1 calc R U . . .
C24 C 0.3195(2) 0.91815(10) 0.39750(19) 0.0170(5) Uani 1 1 d . . . . .
H24 H 0.313970 0.909926 0.328087 0.020 Uiso 1 1 calc R U . . .
C15 C 0.9965(3) 0.81417(11) 0.4668(2) 0.0209(6) Uani 1 1 d . . . . .
H15 H 1.071510 0.797903 0.434278 0.025 Uiso 1 1 calc R U . . .
C25 C 0.3781(3) 0.74017(10) 0.58278(19) 0.0172(5) Uani 1 1 d . . . . .
H25 H 0.298377 0.763948 0.552738 0.021 Uiso 1 1 calc R U . . .
C29 C 0.6163(3) 0.71364(10) 0.59179(19) 0.0174(5) Uani 1 1 d . . . . .
H29 H 0.705787 0.718832 0.568371 0.021 Uiso 1 1 calc R U . . .
C16 C 1.0278(3) 0.84901(10) 0.5537(2) 0.0217(6) Uani 1 1 d . . . . .
H16 H 1.124512 0.856162 0.581270 0.026 Uiso 1 1 calc R U . . .
C4 C 0.2893(3) 0.58702(10) 0.33903(19) 0.0181(5) Uani 1 1 d . . . . .
C21 C 0.3381(3) 0.94429(11) 0.6001(2) 0.0205(5) Uani 1 1 d . . . . .
H21 H 0.345601 0.953600 0.669307 0.025 Uiso 1 1 calc R U . . .
C26 C 0.3603(3) 0.69896(11) 0.6587(2) 0.0203(5) Uani 1 1 d . . . . .
H26 H 0.269848 0.694853 0.681132 0.024 Uiso 1 1 calc R U . . .
C20 C 0.4140(2) 0.89376(10) 0.56740(19) 0.0166(5) Uani 1 1 d . . . . .
H20 H 0.471722 0.868316 0.614692 0.020 Uiso 1 1 calc R U . . .
C27 C 0.4759(3) 0.66354(11) 0.70183(19) 0.0207(5) Uani 1 1 d . . . . .
H27 H 0.465931 0.634581 0.753859 0.025 Uiso 1 1 calc R U . . .
C3 C 0.4308(3) 0.56794(10) 0.35286(19) 0.0197(5) Uani 1 1 d . . . . .
C17 C 0.9189(3) 0.87332(11) 0.6001(2) 0.0212(6) Uani 1 1 d . . . . .
H17 H 0.940833 0.897234 0.659547 0.025 Uiso 1 1 calc R U . . .
C8 C 0.4817(2) 0.81504(10) 0.17510(19) 0.0173(5) Uani 1 1 d . . . . .
H8 H 0.436946 0.775302 0.179128 0.021 Uiso 1 1 calc R U . . .
C14 C 0.8543(3) 0.80313(10) 0.42745(19) 0.0187(5) Uani 1 1 d . . . . .
H14 H 0.832909 0.778690 0.368499 0.022 Uiso 1 1 calc R U . . .
C9 C 0.4908(3) 0.84152(12) 0.08239(19) 0.0210(5) Uani 1 1 d . . . . .
H9 H 0.450479 0.820264 0.023366 0.025 Uiso 1 1 calc R U . . .
C28 C 0.6057(3) 0.67121(11) 0.66770(19) 0.0198(5) Uani 1 1 d . . . . .
H28 H 0.686725 0.647634 0.696008 0.024 Uiso 1 1 calc R U . . .
C2 C 0.5400(3) 0.61293(10) 0.36390(19) 0.0186(5) Uani 1 1 d . . . . .
C12 C 0.6068(3) 0.90389(10) 0.25454(19) 0.0188(5) Uani 1 1 d . . . . .
H12 H 0.646656 0.925439 0.313389 0.023 Uiso 1 1 calc R U . . .
C11 C 0.6177(3) 0.92995(11) 0.1620(2) 0.0217(6) Uani 1 1 d . . . . .
H11 H 0.665604 0.968919 0.157509 0.026 Uiso 1 1 calc R U . . .
C10 C 0.5584(3) 0.89885(11) 0.0759(2) 0.0221(6) Uani 1 1 d . . . . .
H10 H 0.564174 0.916936 0.012376 0.026 Uiso 1 1 calc R U . . .
C22 C 0.2515(3) 0.98091(11) 0.5311(2) 0.0229(6) Uani 1 1 d . . . . .
H22 H 0.198975 1.015022 0.553155 0.028 Uiso 1 1 calc R U . . .
C23 C 0.2421(3) 0.96758(11) 0.4306(2) 0.0236(6) Uani 1 1 d . . . . .
H23 H 0.182186 0.992407 0.383598 0.028 Uiso 1 1 calc R U . . .

loop_
_atom_site_aniso_label
_atom_site_aniso_U_11
_atom_site_aniso_U_22
_atom_site_aniso_U_33
_atom_site_aniso_U_23
_atom_site_aniso_U_13
_atom_site_aniso_U_12
Sb1 0.01138(8) 0.01119(8) 0.01323(9) -0.00088(6) 0.00021(6) 0.00016(5)
Cl1 0.0143(3) 0.0211(3) 0.0211(3) -0.0031(2) 0.0015(2) -0.0025(2)
Cl4 0.0200(3) 0.0184(3) 0.0460(5) -0.0069(3) -0.0020(3) 0.0060(2)
Cl3 0.0353(4) 0.0121(3) 0.0408(4) -0.0034(3) 0.0002(3) 0.0013(2)
Cl2 0.0267(3) 0.0178(3) 0.0305(4) -0.0059(2) 0.0050(3) -0.0091(2)
O1 0.0137(8) 0.0113(7) 0.0185(10) -0.0009(6) -0.0006(7) 0.0001(6)
O2 0.0141(8) 0.0130(7) 0.0214(10) -0.0022(6) 0.0031(7) 0.0002(6)
N1 0.0133(10) 0.0126(9) 0.0166(12) -0.0001(8) -0.0009(8) -0.0006(7)
C6 0.0169(12) 0.0130(11) 0.0131(13) -0.0010(9) 0.0011(10) 0.0015(9)
C19 0.0130(11) 0.0118(10) 0.0185(14) -0.0018(9) 0.0021(10) -0.0020(8)
C7 0.0138(12) 0.0147(11) 0.0153(13) 0.0001(9) 0.0016(10) 0.0022(8)
C1 0.0172(12) 0.0143(11) 0.0133(13) -0.0025(9) 0.0010(10) -0.0014(9)
C13 0.0137(11) 0.0119(10) 0.0154(13) 0.0028(9) -0.0011(10) 0.0004(8)
C5 0.0147(12) 0.0178(11) 0.0141(13) -0.0017(9) -0.0002(10) 0.0001(9)
C18 0.0174(12) 0.0186(11) 0.0193(14) -0.0028(10) 0.0028(10) 0.0021(9)
C24 0.0182(12) 0.0162(11) 0.0157(14) -0.0021(9) -0.0013(10) -0.0007(9)
C15 0.0144(12) 0.0217(12) 0.0270(16) -0.0021(10) 0.0050(11) 0.0014(9)
C25 0.0158(12) 0.0167(11) 0.0189(14) -0.0004(9) 0.0017(10) 0.0000(9)
C29 0.0136(12) 0.0182(11) 0.0199(14) -0.0009(10) 0.0007(10) -0.0009(9)
C16 0.0152(12) 0.0181(12) 0.0295(16) 0.0020(10) -0.0049(11) -0.0026(9)
C4 0.0225(13) 0.0152(11) 0.0168(14) -0.0031(9) 0.0031(11) -0.0075(9)
C21 0.0231(13) 0.0210(12) 0.0178(14) -0.0062(10) 0.0041(11) -0.0041(10)
C26 0.0177(13) 0.0222(12) 0.0220(15) -0.0008(10) 0.0062(11) -0.0040(10)
C20 0.0159(12) 0.0168(11) 0.0170(14) 0.0001(9) 0.0019(10) -0.0013(9)
C27 0.0285(14) 0.0149(11) 0.0188(15) 0.0018(10) 0.0037(11) -0.0030(10)
C3 0.0281(14) 0.0106(11) 0.0192(14) -0.0023(9) -0.0012(11) 0.0002(9)
C17 0.0200(13) 0.0207(12) 0.0211(15) -0.0026(10) -0.0033(11) -0.0021(10)
C8 0.0142(12) 0.0183(11) 0.0193(14) -0.0013(9) 0.0023(10) -0.0011(9)
C14 0.0171(12) 0.0191(12) 0.0196(14) -0.0040(10) 0.0020(10) -0.0008(9)
C9 0.0197(13) 0.0280(13) 0.0144(14) -0.0017(10) -0.0012(11) -0.0019(10)
C28 0.0208(13) 0.0174(11) 0.0202(15) 0.0034(10) -0.0014(11) 0.0015(10)
C2 0.0184(13) 0.0170(11) 0.0198(14) -0.0019(10) 0.0008(10) 0.0027(9)
C12 0.0206(13) 0.0157(11) 0.0198(15) -0.0028(9) 0.0019(11) 0.0017(9)
C11 0.0233(13) 0.0152(11) 0.0270(16) 0.0010(10) 0.0052(11) -0.0002(10)
C10 0.0233(13) 0.0263(13) 0.0176(15) 0.0057(10) 0.0066(11) 0.0036(10)
C22 0.0229(14) 0.0159(11) 0.0303(17) -0.0051(10) 0.0049(12) 0.0022(10)
C23 0.0243(14) 0.0190(12) 0.0261(16) 0.0001(10) -0.0008(12) 0.0046(10)

_geom_special_details            
;
 All esds (except the esd in the dihedral angle between two l.s. planes)
 are estimated using the full covariance matrix.  The cell esds are taken
 into account individually in the estimation of esds in distances, angles
 and torsion angles; correlations between esds in cell parameters are only
 used when they are defined by crystal symmetry.  An approximate (isotropic)
 treatment of cell esds is used for estimating esds involving l.s. planes.
;
loop_
_geom_bond_atom_site_label_1
_geom_bond_atom_site_label_2
_geom_bond_distance
_geom_bond_site_symmetry_2
_geom_bond_publ_flag
Sb1 O1 2.0996(15) . ?
Sb1 O2 2.0782(15) . ?
Sb1 N1 2.363(2) . ?
Sb1 C19 2.146(2) . ?
Sb1 C7 2.135(2) . ?
Sb1 C13 2.143(2) . ?
Cl1 C5 1.732(2) . ?
Cl4 C2 1.732(2) . ?
Cl3 C3 1.734(2) . ?
Cl2 C4 1.730(2) . ?
O1 C6 1.341(2) . ?
O2 C1 1.333(3) . ?
N1 C25 1.338(3) . ?
N1 C29 1.339(3) . ?
C6 C1 1.411(3) . ?
C6 C5 1.392(3) . ?
C19 C24 1.401(3) . ?
C19 C20 1.389(3) . ?
C7 C8 1.394(3) . ?
C7 C12 1.396(3) . ?
C1 C2 1.387(3) . ?
C13 C18 1.395(3) . ?
C13 C14 1.390(3) . ?
C5 C4 1.405(3) . ?
C18 H18 0.9500 . ?
C18 C17 1.391(3) . ?
C24 H24 0.9500 . ?
C24 C23 1.390(3) . ?
C15 H15 0.9500 . ?
C15 C16 1.386(4) . ?
C15 C14 1.394(3) . ?
C25 H25 0.9500 . ?
C25 C26 1.378(3) . ?
C29 H29 0.9500 . ?
C29 C28 1.381(3) . ?
C16 H16 0.9500 . ?
C16 C17 1.379(4) . ?
C4 C3 1.385(3) . ?
C21 H21 0.9500 . ?
C21 C20 1.398(3) . ?
C21 C22 1.391(4) . ?
C26 H26 0.9500 . ?
C26 C27 1.387(3) . ?
C20 H20 0.9500 . ?
C27 H27 0.9500 . ?
C27 C28 1.379(3) . ?
C3 C2 1.399(3) . ?
C17 H17 0.9500 . ?
C8 H8 0.9500 . ?
C8 C9 1.389(3) . ?
C14 H14 0.9500 . ?
C9 H9 0.9500 . ?
C9 C10 1.385(3) . ?
C28 H28 0.9500 . ?
C12 H12 0.9500 . ?
C12 C11 1.387(4) . ?
C11 H11 0.9500 . ?
C11 C10 1.388(4) . ?
C10 H10 0.9500 . ?
C22 H22 0.9500 . ?
C22 C23 1.381(4) . ?
C23 H23 0.9500 . ?

loop_
_geom_angle_atom_site_label_1
_geom_angle_atom_site_label_2
_geom_angle_atom_site_label_3
_geom_angle
_geom_angle_site_symmetry_1
_geom_angle_site_symmetry_3
_geom_angle_publ_flag
O1 Sb1 N1 79.61(6) . . ?
O1 Sb1 C19 90.27(7) . . ?
O1 Sb1 C7 91.88(7) . . ?
O1 Sb1 C13 160.60(7) . . ?
O2 Sb1 O1 77.79(6) . . ?
O2 Sb1 N1 78.23(6) . . ?
O2 Sb1 C19 163.11(7) . . ?
O2 Sb1 C7 92.89(7) . . ?
O2 Sb1 C13 85.53(7) . . ?
C19 Sb1 N1 87.98(8) . . ?
C7 Sb1 N1 168.76(7) . . ?
C7 Sb1 C19 99.47(9) . . ?
C7 Sb1 C13 98.84(9) . . ?
C13 Sb1 N1 87.43(8) . . ?
C13 Sb1 C19 103.72(8) . . ?
C6 O1 Sb1 111.93(13) . . ?
C1 O2 Sb1 112.69(13) . . ?
C25 N1 Sb1 121.86(15) . . ?
C25 N1 C29 119.0(2) . . ?
C29 N1 Sb1 118.56(16) . . ?
O1 C6 C1 117.01(19) . . ?
O1 C6 C5 124.0(2) . . ?
C5 C6 C1 118.94(19) . . ?
C24 C19 Sb1 117.16(18) . . ?
C20 C19 Sb1 123.69(17) . . ?
C20 C19 C24 119.0(2) . . ?
C8 C7 Sb1 122.43(17) . . ?
C8 C7 C12 118.8(2) . . ?
C12 C7 Sb1 118.75(17) . . ?
O2 C1 C6 116.87(19) . . ?
O2 C1 C2 123.0(2) . . ?
C2 C1 C6 120.1(2) . . ?
C18 C13 Sb1 123.11(17) . . ?
C14 C13 Sb1 118.05(17) . . ?
C14 C13 C18 118.8(2) . . ?
C6 C5 Cl1 118.63(17) . . ?
C6 C5 C4 120.6(2) . . ?
C4 C5 Cl1 120.72(17) . . ?
C13 C18 H18 119.8 . . ?
C17 C18 C13 120.4(2) . . ?
C17 C18 H18 119.8 . . ?
C19 C24 H24 119.9 . . ?
C23 C24 C19 120.2(2) . . ?
C23 C24 H24 119.9 . . ?
C16 C15 H15 120.2 . . ?
C16 C15 C14 119.6(2) . . ?
C14 C15 H15 120.2 . . ?
N1 C25 H25 119.0 . . ?
N1 C25 C26 121.9(2) . . ?
C26 C25 H25 119.0 . . ?
N1 C29 H29 119.0 . . ?
N1 C29 C28 122.1(2) . . ?
C28 C29 H29 119.0 . . ?
C15 C16 H16 119.9 . . ?
C17 C16 C15 120.2(2) . . ?
C17 C16 H16 119.9 . . ?
C5 C4 Cl2 120.03(18) . . ?
C3 C4 Cl2 120.07(17) . . ?
C3 C4 C5 119.9(2) . . ?
C20 C21 H21 120.1 . . ?
C22 C21 H21 120.1 . . ?
C22 C21 C20 119.8(2) . . ?
C25 C26 H26 120.4 . . ?
C25 C26 C27 119.2(2) . . ?
C27 C26 H26 120.4 . . ?
C19 C20 C21 120.6(2) . . ?
C19 C20 H20 119.7 . . ?
C21 C20 H20 119.7 . . ?
C26 C27 H27 120.7 . . ?
C28 C27 C26 118.7(2) . . ?
C28 C27 H27 120.7 . . ?
C4 C3 Cl3 120.63(18) . . ?
C4 C3 C2 119.8(2) . . ?
C2 C3 Cl3 119.52(18) . . ?
C18 C17 H17 119.9 . . ?
C16 C17 C18 120.2(2) . . ?
C16 C17 H17 119.9 . . ?
C7 C8 H8 119.8 . . ?
C9 C8 C7 120.5(2) . . ?
C9 C8 H8 119.8 . . ?
C13 C14 C15 120.8(2) . . ?
C13 C14 H14 119.6 . . ?
C15 C14 H14 119.6 . . ?
C8 C9 H9 120.0 . . ?
C10 C9 C8 120.1(2) . . ?
C10 C9 H9 120.0 . . ?
C29 C28 H28 120.4 . . ?
C27 C28 C29 119.1(2) . . ?
C27 C28 H28 120.4 . . ?
C1 C2 Cl4 117.63(18) . . ?
C1 C2 C3 120.5(2) . . ?
C3 C2 Cl4 121.89(17) . . ?
C7 C12 H12 119.6 . . ?
C11 C12 C7 120.8(2) . . ?
C11 C12 H12 119.6 . . ?
C12 C11 H11 120.1 . . ?
C12 C11 C10 119.7(2) . . ?
C10 C11 H11 120.1 . . ?
C9 C10 C11 120.1(2) . . ?
C9 C10 H10 120.0 . . ?
C11 C10 H10 120.0 . . ?
C21 C22 H22 120.1 . . ?
C23 C22 C21 119.9(2) . . ?
C23 C22 H22 120.1 . . ?
C24 C23 H23 119.7 . . ?
C22 C23 C24 120.5(2) . . ?
C22 C23 H23 119.7 . . ?

loop_
_geom_torsion_atom_site_label_1
_geom_torsion_atom_site_label_2
_geom_torsion_atom_site_label_3
_geom_torsion_atom_site_label_4
_geom_torsion
_geom_torsion_site_symmetry_1
_geom_torsion_site_symmetry_2
_geom_torsion_site_symmetry_3
_geom_torsion_site_symmetry_4
_geom_torsion_publ_flag
Sb1 O1 C6 C1 -12.0(3) . . . . ?
Sb1 O1 C6 C5 167.07(19) . . . . ?
Sb1 O2 C1 C6 16.1(3) . . . . ?
Sb1 O2 C1 C2 -161.3(2) . . . . ?
Sb1 N1 C25 C26 172.01(18) . . . . ?
Sb1 N1 C29 C28 -171.89(18) . . . . ?
Sb1 C19 C24 C23 -177.16(17) . . . . ?
Sb1 C19 C20 C21 175.64(17) . . . . ?
Sb1 C7 C8 C9 -179.73(17) . . . . ?
Sb1 C7 C12 C11 178.86(18) . . . . ?
Sb1 C13 C18 C17 179.41(17) . . . . ?
Sb1 C13 C14 C15 179.81(17) . . . . ?
Cl1 C5 C4 Cl2 0.0(3) . . . . ?
Cl1 C5 C4 C3 180.0(2) . . . . ?
Cl3 C3 C2 Cl4 0.0(3) . . . . ?
Cl3 C3 C2 C1 178.6(2) . . . . ?
Cl2 C4 C3 Cl3 -0.8(3) . . . . ?
Cl2 C4 C3 C2 178.2(2) . . . . ?
O1 C6 C1 O2 -2.7(3) . . . . ?
O1 C6 C1 C2 174.8(2) . . . . ?
O1 C6 C5 Cl1 4.0(3) . . . . ?
O1 C6 C5 C4 -176.8(2) . . . . ?
O2 C1 C2 Cl4 -0.6(3) . . . . ?
O2 C1 C2 C3 -179.3(2) . . . . ?
N1 C25 C26 C27 -0.8(4) . . . . ?
N1 C29 C28 C27 0.0(4) . . . . ?
C6 C1 C2 Cl4 -177.84(19) . . . . ?
C6 C1 C2 C3 3.4(4) . . . . ?
C6 C5 C4 Cl2 -179.15(19) . . . . ?
C6 C5 C4 C3 0.8(4) . . . . ?
C19 C24 C23 C22 1.4(4) . . . . ?
C7 C8 C9 C10 1.3(4) . . . . ?
C7 C12 C11 C10 0.6(4) . . . . ?
C1 C6 C5 Cl1 -176.99(18) . . . . ?
C1 C6 C5 C4 2.2(4) . . . . ?
C13 C18 C17 C16 0.6(4) . . . . ?
C5 C6 C1 O2 178.3(2) . . . . ?
C5 C6 C1 C2 -4.3(4) . . . . ?
C5 C4 C3 Cl3 179.26(19) . . . . ?
C5 C4 C3 C2 -1.7(4) . . . . ?
C18 C13 C14 C15 -0.3(4) . . . . ?
C24 C19 C20 C21 -0.4(3) . . . . ?
C15 C16 C17 C18 0.1(4) . . . . ?
C25 N1 C29 C28 -0.3(3) . . . . ?
C25 C26 C27 C28 0.5(4) . . . . ?
C29 N1 C25 C26 0.7(3) . . . . ?
C16 C15 C14 C13 1.0(4) . . . . ?
C4 C3 C2 Cl4 -179.1(2) . . . . ?
C4 C3 C2 C1 -0.4(4) . . . . ?
C21 C22 C23 C24 -0.6(4) . . . . ?
C26 C27 C28 C29 -0.1(4) . . . . ?
C20 C19 C24 C23 -0.9(3) . . . . ?
C20 C21 C22 C23 -0.7(4) . . . . ?
C8 C7 C12 C11 0.8(3) . . . . ?
C8 C9 C10 C11 0.2(4) . . . . ?
C14 C13 C18 C17 -0.5(3) . . . . ?
C14 C15 C16 C17 -0.9(4) . . . . ?
C12 C7 C8 C9 -1.8(3) . . . . ?
C12 C11 C10 C9 -1.1(4) . . . . ?
C22 C21 C20 C19 1.2(3) . . . . ?

_shelx_res_file                  
;
TITL 7608_auto_a.res in P2(1)/n
    1.res
    created by SHELXL-2018/3 at 10:53:56 on 23-May-2025
REM Old TITL 7608_auto in P21/n #14
REM SHELXT solution in P2(1)/n
REM R1 0.065, Rweak 0.003, Alpha 0.043, Orientation as input
REM Formula found by SHELXT: C29 N O2 Cl4 Sb
CELL 0.71073 9.4475 21.2613 13.536 90 98.015 90
ZERR 4 0.0002 0.0004 0.0004 0 0.002 0
LATT 1
SYMM 0.5-X,0.5+Y,0.5-Z
SFAC C H Cl N O Sb
UNIT 116 80 16 4 8 4

L.S. 10 0 0
PLAN  4
SIZE 0.1 0.12 0.16
TEMP -183
CONF
BOND $H
list 4
fmap 2 53
ACTA
MORE -1
SHEL 999 0.8
OMIT -11 2 2
OMIT -4 0 4
OMIT 0 1 1
REM <olex2.extras>
REM <HklSrc "%.\\1.hkl">
REM </olex2.extras>

WGHT    0.019200    2.187700
FVAR       0.25537
SB1   6    0.528530    0.808196    0.407111    11.00000    0.01138    0.01119 =
         0.01323   -0.00088    0.00021    0.00016
CL1   3    0.079561    0.676412    0.321611    11.00000    0.01427    0.02106 =
         0.02114   -0.00313    0.00150   -0.00254
CL4   3    0.718836    0.591868    0.379636    11.00000    0.02004    0.01839 =
         0.04596   -0.00686   -0.00197    0.00596
CL3   3    0.474393    0.488694    0.354780    11.00000    0.03525    0.01207 =
         0.04082   -0.00344    0.00017    0.00127
CL2   3    0.153861    0.531688    0.321930    11.00000    0.02673    0.01781 =
         0.03051   -0.00589    0.00497   -0.00913
O1    5    0.340306    0.758517    0.356421    11.00000    0.01370    0.01129 =
         0.01849   -0.00086   -0.00061    0.00010
O2    5    0.607083    0.721420    0.369510    11.00000    0.01410    0.01297 =
         0.02139   -0.00216    0.00308    0.00021
N1    4    0.504340    0.747679    0.550183    11.00000    0.01326    0.01261 =
         0.01659   -0.00007   -0.00088   -0.00061
C6    1    0.363738    0.696490    0.351202    11.00000    0.01685    0.01295 =
         0.01312   -0.00097    0.00113    0.00146
C19   1    0.405761    0.880430    0.466265    11.00000    0.01300    0.01183 =
         0.01851   -0.00176    0.00213   -0.00199
C7    1    0.537914    0.846352    0.262255    11.00000    0.01378    0.01473 =
         0.01527    0.00013    0.00155    0.00215
C1    1    0.507495    0.676591    0.360471    11.00000    0.01721    0.01429 =
         0.01333   -0.00249    0.00102   -0.00136
C13   1    0.743621    0.827448    0.473436    11.00000    0.01373    0.01188 =
         0.01545    0.00283   -0.00114    0.00038
C5    1    0.255821    0.651423    0.338836    11.00000    0.01468    0.01780 =
         0.01409   -0.00173   -0.00021    0.00010
C18   1    0.777068    0.862958    0.560217    11.00000    0.01739    0.01857 =
         0.01929   -0.00276    0.00282    0.00212
AFIX  43
H18   2    0.702539    0.880155    0.592243    11.00000   -1.20000
AFIX   0
C24   1    0.319530    0.918153    0.397504    11.00000    0.01819    0.01621 =
         0.01568   -0.00215   -0.00127   -0.00066
AFIX  43
H24   2    0.313970    0.909926    0.328087    11.00000   -1.20000
AFIX   0
C15   1    0.996499    0.814165    0.466798    11.00000    0.01445    0.02172 =
         0.02705   -0.00209    0.00496    0.00143
AFIX  43
H15   2    1.071510    0.797903    0.434278    11.00000   -1.20000
AFIX   0
C25   1    0.378084    0.740174    0.582775    11.00000    0.01580    0.01669 =
         0.01885   -0.00036    0.00173    0.00000
AFIX  43
H25   2    0.298377    0.763948    0.552738    11.00000   -1.20000
AFIX   0
C29   1    0.616281    0.713639    0.591791    11.00000    0.01355    0.01819 =
         0.01993   -0.00091    0.00065   -0.00088
AFIX  43
H29   2    0.705787    0.718832    0.568371    11.00000   -1.20000
AFIX   0
C16   1    1.027789    0.849014    0.553667    11.00000    0.01518    0.01811 =
         0.02951    0.00198   -0.00489   -0.00262
AFIX  43
H16   2    1.124512    0.856162    0.581270    11.00000   -1.20000
AFIX   0
C4    1    0.289281    0.587020    0.339031    11.00000    0.02249    0.01523 =
         0.01677   -0.00312    0.00308   -0.00752
C21   1    0.338085    0.944294    0.600129    11.00000    0.02314    0.02097 =
         0.01781   -0.00618    0.00408   -0.00409
AFIX  43
H21   2    0.345601    0.953600    0.669307    11.00000   -1.20000
AFIX   0
C26   1    0.360274    0.698960    0.658654    11.00000    0.01772    0.02224 =
         0.02198   -0.00075    0.00619   -0.00400
AFIX  43
H26   2    0.269848    0.694853    0.681132    11.00000   -1.20000
AFIX   0
C20   1    0.414004    0.893761    0.567397    11.00000    0.01586    0.01682 =
         0.01698    0.00007    0.00186   -0.00127
AFIX  43
H20   2    0.471722    0.868316    0.614692    11.00000   -1.20000
AFIX   0
C27   1    0.475936    0.663537    0.701831    11.00000    0.02854    0.01486 =
         0.01882    0.00184    0.00369   -0.00303
AFIX  43
H27   2    0.465931    0.634581    0.753859    11.00000   -1.20000
AFIX   0
C3    1    0.430806    0.567941    0.352857    11.00000    0.02809    0.01062 =
         0.01917   -0.00232   -0.00117    0.00016
C17   1    0.918896    0.873321    0.600098    11.00000    0.01999    0.02073 =
         0.02112   -0.00261   -0.00328   -0.00209
AFIX  43
H17   2    0.940833    0.897234    0.659547    11.00000   -1.20000
AFIX   0
C8    1    0.481738    0.815045    0.175097    11.00000    0.01420    0.01828 =
         0.01932   -0.00130    0.00235   -0.00114
AFIX  43
H8    2    0.436946    0.775302    0.179128    11.00000   -1.20000
AFIX   0
C14   1    0.854342    0.803126    0.427445    11.00000    0.01709    0.01914 =
         0.01963   -0.00397    0.00203   -0.00080
AFIX  43
H14   2    0.832909    0.778690    0.368499    11.00000   -1.20000
AFIX   0
C9    1    0.490755    0.841517    0.082390    11.00000    0.01970    0.02803 =
         0.01439   -0.00169   -0.00117   -0.00191
AFIX  43
H9    2    0.450479    0.820264    0.023366    11.00000   -1.20000
AFIX   0
C28   1    0.605682    0.671211    0.667700    11.00000    0.02077    0.01737 =
         0.02018    0.00342   -0.00139    0.00153
AFIX  43
H28   2    0.686725    0.647634    0.696008    11.00000   -1.20000
AFIX   0
C2    1    0.539983    0.612931    0.363901    11.00000    0.01838    0.01701 =
         0.01983   -0.00192    0.00085    0.00268
C12   1    0.606801    0.903891    0.254543    11.00000    0.02064    0.01573 =
         0.01979   -0.00283    0.00193    0.00175
AFIX  43
H12   2    0.646656    0.925439    0.313389    11.00000   -1.20000
AFIX   0
C11   1    0.617716    0.929948    0.161977    11.00000    0.02334    0.01516 =
         0.02695    0.00097    0.00519   -0.00023
AFIX  43
H11   2    0.665604    0.968919    0.157509    11.00000   -1.20000
AFIX   0
C10   1    0.558377    0.898853    0.075865    11.00000    0.02332    0.02629 =
         0.01762    0.00570    0.00663    0.00362
AFIX  43
H10   2    0.564174    0.916936    0.012376    11.00000   -1.20000
AFIX   0
C22   1    0.251524    0.980909    0.531147    11.00000    0.02294    0.01593 =
         0.03027   -0.00510    0.00492    0.00222
AFIX  43
H22   2    0.198975    1.015022    0.553155    11.00000   -1.20000
AFIX   0
C23   1    0.242089    0.967583    0.430553    11.00000    0.02429    0.01904 =
         0.02612    0.00006   -0.00078    0.00464
AFIX  43
H23   2    0.182186    0.992407    0.383598    11.00000   -1.20000
AFIX   0
HKLF 4


REM  7608_auto_a.res in P2(1)/n
REM wR2 = 0.0557, GooF = S = 1.050, Restrained GooF = 1.050 for all data
REM R1 = 0.0252 for 4792 Fo > 4sig(Fo) and 0.0320 for all 5499 data
REM 334 parameters refined using 0 restraints

END

WGHT      0.0192      2.1931

REM Highest difference peak  0.548,  deepest hole -0.332,  1-sigma level  0.081
Q1    1   0.5260  0.5787  0.4015  11.00000  0.05    0.55
Q2    1   0.6472  0.8175  0.4449  11.00000  0.05    0.44
Q3    1  -0.0901  0.6955  0.2749  11.00000  0.05    0.41
Q4    1   0.5321  0.8333  0.3241  11.00000  0.05    0.41
;
_shelx_res_checksum              12358
_olex2_submission_special_instructions 'No special instructions were received'
_oxdiff_exptl_absorpt_empirical_details 
;
Empirical correction (ABSPACK) includes:
- Absorption correction using spherical harmonics
- Frame scaling
;
_oxdiff_exptl_absorpt_empirical_full_max 1.029
_oxdiff_exptl_absorpt_empirical_full_min 0.968
